# Supplementary material for: Conjectures and refutations: Species diversity and phylogeny of Australoheros from coastal rivers of southern South America (Teleostei: Cichlidae)
Source: PLoS One. 2022 Dec 9;17(12):e0261027. doi: 10.1371/journal.pone.0261027 (PMC9733902; doi:10.1371/journal.pone.0261027)
Supplement: S1 Table — (XLSX) [file pone.0261027.s006.xlsx]

## Sheet: Sheet1
C. portalegrense CIC308
C. portalegrense CIC 132	17.56	1.04
A. acaroides BOLD NFSB270	17.64	18.29
A. acaroides RioSaturno CIC321	17.48	18.37	1.3
A. acaroides Antas CIC329	17.48	18.21	1.15	0.46
A. acaroides Antas CIC327	17.48	18.21	1.15	0.46	0
acaroides Antas CIC 328	17.18	18.21	1.15	0.46	0	0
A. acaroides Tainhas CIC33	17.18	17.91	0.69	0.61	0.46	0.46	0.46
A. acaroides Ao Ribeirão CIC170	17.18	17.91	0.69	0.61	0.46	0.46	0.46	0
A. acaroides Ao Ribeirão CIC171	17.18	17.91	0.69	0.61	0.46	0.46	0.46	0	0
A. acaroides Ao Ribeirão CIC174	17.18	17.91	0.69	0.61	0.46	0.46	0.46	0	0	0
A. acaroides Ibarama CIC31	17.33	17.91	1.15	0.77	0.61	0.61	0.61	0.46	0.46	0.46	0.46
A. acaroides Agudo CIC185	17.33	18.06	1	0.61	0.46	0.46	0.46	0.31	0.31	0.31	0.31	0.15
A. acaroides Julio de Castilhos CIC186	17.33	18.06	1	0.61	0.46	0.46	0.46	0.31	0.31	0.31	0.31	0.15	0
A. acaroides Ao Felicio CIC325	17.33	18.06	1	0.61	0.46	0.46	0.46	0.31	0.31	0.31	0.31	0.15	0	0
A. acaroides Ao Felicio CIC322	17.48	18.06	1	0.61	0.46	0.46	0.46	0.31	0.31	0.31	0.31	0.15	0	0	0
A. acaroides Caraa CIC187	17.48	18.21	1	0.61	0.46	0.46	0.46	0.31	0.31	0.31	0.31	0.46	0.31	0.31	0.31	0.31
A. acaroides Antas CIC37	17.48	18.21	1	0.61	0.46	0.46	0.46	0.31	0.31	0.31	0.31	0.46	0.31	0.31	0.31	0.31	0
A. acaroides Ao Ribeirao CIC169	17.48	18.21	1	0.61	0.46	0.46	0.46	0.31	0.31	0.31	0.31	0.46	0.31	0.31	0.31	0.31	0	0
A. acaroides Averias 8187	17.33	18.21	1	0.61	0.46	0.46	0.46	0.31	0.31	0.31	0.31	0.46	0.31	0.31	0.31	0.31	0.31	0.31	0.31
A. acaroides Touros MCP5317(c10)	17.33	18.06	0.84	0.46	0.31	0.31	0.31	0.15	0.15	0.15	0.15	0.31	0.15	0.15	0.15	0.15	0.15	0.15	0.15	0.15
A. acaroides Antas CIC35	17.33	18.06	0.84	0.46	0.31	0.31	0.31	0.15	0.15	0.15	0.15	0.31	0.15	0.15	0.15	0.15	0.15	0.15	0.15	0.15	0
A. acaroides Antas CIC36	17.33	18.06	0.84	0.46	0.31	0.31	0.31	0.15	0.15	0.15	0.15	0.31	0.15	0.15	0.15	0.15	0.15	0.15	0.15	0.15	0	0
A. acaroides Touros CIC34	17.33	18.06	0.84	0.46	0.31	0.31	0.31	0.15	0.15	0.15	0.15	0.31	0.15	0.15	0.15	0.15	0.15	0.15	0.15	0.15	0	0	0
A. acaroides TourosCIC176	17.33	18.06	0.84	0.46	0.31	0.31	0.31	0.15	0.15	0.15	0.15	0.31	0.15	0.15	0.15	0.15	0.15	0.15	0.15	0.15	0	0	0	0
A. acaroides Touros CIC177	17.33	18.06	0.84	0.46	0.31	0.31	0.31	0.15	0.15	0.15	0.15	0.31	0.15	0.15	0.15	0.15	0.15	0.15	0.15	0.15	0	0	0	0	0
A. acaroides Touros CIC178	17.33	18.06	0.84	0.46	0.31	0.31	0.31	0.15	0.15	0.15	0.15	0.31	0.15	0.15	0.15	0.15	0.15	0.15	0.15	0.15	0	0	0	0	0	0
A. acaroides Touros CIC310	17.33	18.06	0.84	0.46	0.31	0.31	0.31	0.15	0.15	0.15	0.15	0.31	0.15	0.15	0.15	0.15	0.15	0.15	0.15	0.15	0	0	0	0	0	0	0
A. acaroides Manoel Leão CIC311	17.33	18.06	0.84	0.46	0.31	0.31	0.31	0.15	0.15	0.15	0.15	0.31	0.15	0.15	0.15	0.15	0.15	0.15	0.15	0.15	0	0	0	0	0	0	0	0
A. acaroides Manoel Leão CIC312	17.33	18.06	0.84	0.46	0.31	0.31	0.31	0.15	0.15	0.15	0.15	0.31	0.15	0.15	0.15	0.15	0.15	0.15	0.15	0.15	0	0	0	0	0	0	0	0	0
A. acaroides AmolaFaca CIC318	17.33	18.06	0.84	0.46	0.31	0.31	0.31	0.15	0.15	0.15	0.15	0.31	0.15	0.15	0.15	0.15	0.15	0.15	0.15	0.15	0	0	0	0	0	0	0	0	0	0
A. acaroides AmolaFaca CIC 324	17.33	18.06	0.84	0.46	0.31	0.31	0.31	0.15	0.15	0.15	0.15	0.31	0.15	0.15	0.15	0.15	0.15	0.15	0.15	0.15	0	0	0	0	0	0	0	0	0	0	0
A. acaroides Jordão CIC160	17.33	18.06	0.84	0.46	0.31	0.31	0.31	0.15	0.15	0.15	0.15	0.31	0.15	0.15	0.15	0.15	0.15	0.15	0.15	0.15	0	0	0	0	0	0	0	0	0	0	0	0
A. oblongus (MT) Cipó CIC199	17.33	18.06	5.14	4.91	4.45	4.45	4.45	4.6	4.6	4.6	4.6	4.29	4.45	4.45	4.45	4.45	4.6	4.6	4.6	4.6	4.45	4.45	4.45	4.45	4.45	4.45	4.45	4.45	4.45	4.45	4.45	4.45	4.45
A. oblongus Ubatuba CIC188	17.33	18.06	5.14	4.91	4.45	4.45	4.45	4.6	4.6	4.6	4.6	4.29	4.45	4.45	4.45	4.45	4.6	4.6	4.6	4.6	4.45	4.45	4.45	4.45	4.45	4.45	4.45	4.45	4.45	4.45	4.45	4.45	4.45	0
A. oblongus (MT) T. de Minas CIC32	17.33	18.06	5.14	4.91	4.45	4.45	4.45	4.6	4.6	4.6	4.6	4.29	4.45	4.45	4.45	4.45	4.6	4.6	4.6	4.6	4.45	4.45	4.45	4.45	4.45	4.45	4.45	4.45	4.45	4.45	4.45	4.45	4.45	0	0
A. oblongus (BB) Bananal CIC290	17.33	18.06	5.14	4.91	4.45	4.45	4.45	4.6	4.6	4.6	4.6	4.29	4.45	4.45	4.45	4.45	4.6	4.6	4.6	4.6	4.45	4.45	4.45	4.45	4.45	4.45	4.45	4.45	4.45	4.45	4.45	4.45	4.45	0	0	0
A. oblongus (BB) Bananal CIC291	17.33	18.06	5.14	4.91	4.45	4.45	4.45	4.6	4.6	4.6	4.6	4.29	4.45	4.45	4.45	4.45	4.6	4.6	4.6	4.6	4.45	4.45	4.45	4.45	4.45	4.45	4.45	4.45	4.45	4.45	4.45	4.45	4.45	0	0	0	0
A. oblongus (BB) Bananal CIC292	17.33	18.06	5.14	4.91	4.45	4.45	4.45	4.6	4.6	4.6	4.6	4.29	4.45	4.45	4.45	4.45	4.6	4.6	4.6	4.6	4.45	4.45	4.45	4.45	4.45	4.45	4.45	4.45	4.45	4.45	4.45	4.45	4.45	0	0	0	0	0
A. oblongus (BB) BananalCIC293	17.33	18.06	5.14	4.91	4.45	4.45	4.45	4.6	4.6	4.6	4.6	4.29	4.45	4.45	4.45	4.45	4.6	4.6	4.6	4.6	4.45	4.45	4.45	4.45	4.45	4.45	4.45	4.45	4.45	4.45	4.45	4.45	4.45	0	0	0	0	0	0
A. barbosae (BB) Bananal CIC294	17.33	18.06	5.14	4.91	4.45	4.45	4.45	4.6	4.6	4.6	4.6	4.29	4.45	4.45	4.45	4.45	4.6	4.6	4.6	4.6	4.45	4.45	4.45	4.45	4.45	4.45	4.45	4.45	4.45	4.45	4.45	4.45	4.45	0	0	0	0	0	0	0
A. oblongus (PB) Peixe CIC300	17.33	18.06	5.14	4.91	4.45	4.45	4.45	4.6	4.6	4.6	4.6	4.29	4.45	4.45	4.45	4.45	4.6	4.6	4.6	4.6	4.45	4.45	4.45	4.45	4.45	4.45	4.45	4.45	4.45	4.45	4.45	4.45	4.45	0	0	0	0	0	0	0	0
A. oblongus (PB) Peixe CIC301	17.33	18.06	5.14	4.91	4.45	4.45	4.45	4.6	4.6	4.6	4.6	4.29	4.45	4.45	4.45	4.45	4.6	4.6	4.6	4.6	4.45	4.45	4.45	4.45	4.45	4.45	4.45	4.45	4.45	4.45	4.45	4.45	4.45	0	0	0	0	0	0	0	0	0
A. oblongus (PB) Peixe CIC 302	17.33	18.06	5.14	4.91	4.45	4.45	4.45	4.6	4.6	4.6	4.6	4.29	4.45	4.45	4.45	4.45	4.6	4.6	4.6	4.6	4.45	4.45	4.45	4.45	4.45	4.45	4.45	4.45	4.45	4.45	4.45	4.45	4.45	0	0	0	0	0	0	0	0	0	0
A. oblongus (MN) SantaRita CIC305	17.02	18.06	5.14	4.91	4.45	4.45	4.45	4.6	4.6	4.6	4.6	4.29	4.45	4.45	4.45	4.45	4.6	4.6	4.6	4.6	4.45	4.45	4.45	4.45	4.45	4.45	4.45	4.45	4.45	4.45	4.45	4.45	4.45	0	0	0	0	0	0	0	0	0	0	0
A. oblongus (MT) Cipó_CIC179	17.02	17.75	4.98	4.75	4.29	4.29	4.29	4.45	4.45	4.45	4.45	4.14	4.29	4.29	4.29	4.29	4.45	4.45	4.45	4.45	4.29	4.29	4.29	4.29	4.29	4.29	4.29	4.29	4.29	4.29	4.29	4.29	4.29	0.77	0.77	0.77	0.77	0.77	0.77	0.77	0.77	0.77	0.77	0.77	0.77
A. oblongus (MT) Cipó CIC180	17.02	17.75	4.98	4.75	4.29	4.29	4.29	4.45	4.45	4.45	4.45	4.14	4.29	4.29	4.29	4.29	4.45	4.45	4.45	4.45	4.29	4.29	4.29	4.29	4.29	4.29	4.29	4.29	4.29	4.29	4.29	4.29	4.29	0.77	0.77	0.77	0.77	0.77	0.77	0.77	0.77	0.77	0.77	0.77	0.77	0
A. oblongus (MT) Cipo CIC309	17.02	17.75	4.98	4.75	4.29	4.29	4.29	4.45	4.45	4.45	4.45	4.14	4.29	4.29	4.29	4.29	4.45	4.45	4.45	4.45	4.29	4.29	4.29	4.29	4.29	4.29	4.29	4.29	4.29	4.29	4.29	4.29	4.29	0.77	0.77	0.77	0.77	0.77	0.77	0.77	0.77	0.77	0.77	0.77	0.77	0	0
A. oblongus (RB) Cachoeirinha CIC295	17.02	17.75	4.98	4.75	4.29	4.29	4.29	4.45	4.45	4.45	4.45	4.14	4.29	4.29	4.29	4.29	4.45	4.45	4.45	4.45	4.29	4.29	4.29	4.29	4.29	4.29	4.29	4.29	4.29	4.29	4.29	4.29	4.29	0.77	0.77	0.77	0.77	0.77	0.77	0.77	0.77	0.77	0.77	0.77	0.77	0	0	0
A. oblongus (RB) Cachoeirinha CIC296	17.02	17.75	4.98	4.75	4.29	4.29	4.29	4.45	4.45	4.45	4.45	4.14	4.29	4.29	4.29	4.29	4.45	4.45	4.45	4.45	4.29	4.29	4.29	4.29	4.29	4.29	4.29	4.29	4.29	4.29	4.29	4.29	4.29	0.77	0.77	0.77	0.77	0.77	0.77	0.77	0.77	0.77	0.77	0.77	0.77	0	0	0	0
A. oblongus (RB) CachoeirinhaCIC297	17.02	17.75	4.98	4.75	4.29	4.29	4.29	4.45	4.45	4.45	4.45	4.14	4.29	4.29	4.29	4.29	4.45	4.45	4.45	4.45	4.29	4.29	4.29	4.29	4.29	4.29	4.29	4.29	4.29	4.29	4.29	4.29	4.29	0.77	0.77	0.77	0.77	0.77	0.77	0.77	0.77	0.77	0.77	0.77	0.77	0	0	0	0
A. oblongus (RB) Cachoeirinha CIC298	17.02	17.75	4.98	4.75	4.29	4.29	4.29	4.45	4.45	4.45	4.45	4.14	4.29	4.29	4.29	4.29	4.45	4.45	4.45	4.45	4.29	4.29	4.29	4.29	4.29	4.29	4.29	4.29	4.29	4.29	4.29	4.29	4.29	0.77	0.77	0.77	0.77	0.77	0.77	0.77	0.77	0.77	0.77	0.77	0.77	0	0	0	0
A. oblongus (RB) Cachoeirinha CIC299	17.02	17.75	4.98	4.75	4.29	4.29	4.29	4.45	4.45	4.45	4.45	4.14	4.29	4.29	4.29	4.29	4.45	4.45	4.45	4.45	4.29	4.29	4.29	4.29	4.29	4.29	4.29	4.29	4.29	4.29	4.29	4.29	4.29	0.77	0.77	0.77	0.77	0.77	0.77	0.77	0.77	0.77	0.77	0.77	0.77	0	0	0	0
A. oblongus (MN)_SantaRitaCIC303	17.02	17.75	4.98	4.75	4.29	4.29	4.29	4.45	4.45	4.45	4.45	4.14	4.29	4.29	4.29	4.29	4.45	4.45	4.45	4.45	4.29	4.29	4.29	4.29	4.29	4.29	4.29	4.29	4.29	4.29	4.29	4.29	4.29	0.77	0.77	0.77	0.77	0.77	0.77	0.77	0.77	0.77	0.77	0.77	0.77	0	0	0	0
A. oblongus (MN) SantaRitaCIC304	17.02	17.75	4.98	4.75	4.29	4.29	4.29	4.45	4.45	4.45	4.45	4.14	4.29	4.29	4.29	4.29	4.45	4.45	4.45	4.45	4.29	4.29	4.29	4.29	4.29	4.29	4.29	4.29	4.29	4.29	4.29	4.29	4.29	0.77	0.77	0.77	0.77	0.77	0.77	0.77	0.77	0.77	0.77	0.77	0.77	0	0	0	0
A. oblongus (MN) SantaRita CIC_306	17.02	17.75	4.98	4.75	4.29	4.29	4.29	4.45	4.45	4.45	4.45	4.14	4.29	4.29	4.29	4.29	4.45	4.45	4.45	4.45	4.29	4.29	4.29	4.29	4.29	4.29	4.29	4.29	4.29	4.29	4.29	4.29	4.29	0.77	0.77	0.77	0.77	0.77	0.77	0.77	0.77	0.77	0.77	0.77	0.77	0	0	0	0
A. oblongus (MN) santa Rita CIC_307	17.02	17.75	4.98	4.75	4.29	4.29	4.29	4.45	4.45	4.45	4.45	4.14	4.29	4.29	4.29	4.29	4.45	4.45	4.45	4.45	4.29	4.29	4.29	4.29	4.29	4.29	4.29	4.29	4.29	4.29	4.29	4.29	4.29	0.77	0.77	0.77	0.77	0.77	0.77	0.77	0.77	0.77	0.77	0.77	0.77	0	0	0	0
A. oblongus (MC) Macacu CIC285	17.64	17.75	4.68	4.45	3.99	3.99	3.99	4.14	4.14	4.14	4.14	3.83	3.99	3.99	3.99	3.99	4.14	4.14	4.14	4.14	3.99	3.99	3.99	3.99	3.99	3.99	3.99	3.99	3.99	3.99	3.99	3.99	3.99	0.46	0.46	0.46	0.46	0.46	0.46	0.46	0.46	0.46	0.46	0.46	0.46	0.31	0.31	0.31	0.31
A. ipatinguensis (AU) Silva Jardim CIC128	17.45	18.37	4.52	4.29	3.83	3.83	3.83	3.99	3.99	3.99	3.99	3.68	3.83	3.83	3.83	3.83	3.99	3.99	3.99	3.99	3.83	3.83	3.83	3.83	3.83	3.83	3.83	3.83	3.83	3.83	3.83	3.83	3.83	1.53	1.53	1.53	1.53	1.53	1.53	1.53	1.53	1.53	1.53	1.53	1.53	1.69	1.69	1.69	1.69
A. ipatinguensis (IP) Pingo-d'Água CIC86	17.48	18.17	5.56	5.33	4.87	4.87	4.87	5.02	5.02	5.02	5.02	4.72	4.87	4.87	4.87	4.87	5.02	5.02	5.02	5.02	4.87	4.87	4.87	4.87	4.87	4.87	4.87	4.87	4.87	4.87	4.87	4.87	4.87	2.42	2.42	2.42	2.42	2.42	2.42	2.42	2.42	2.42	2.42	2.42	2.42	2.57	2.57	2.57	2.57
A. ipatinguensis (IP) Pingo-d'Água CIC126	17.33	18.21	5.6	5.37	4.91	4.91	4.91	5.06	5.06	5.06	5.06	4.75	4.91	4.91	4.91	4.91	5.06	5.06	5.06	5.06	4.91	4.91	4.91	4.91	4.91	4.91	4.91	4.91	4.91	4.91	4.91	4.91	4.91	2.45	2.45	2.45	2.45	2.45	2.45	2.45	2.45	2.45	2.45	2.45	2.45	2.61	2.61	2.61	2.61
A. ipatinguensis (IP) Pingo-d'Água CIC_93	17.33	18.06	5.29	5.06	4.6	4.6	4.6	4.75	4.75	4.75	4.75	4.45	4.6	4.6	4.6	4.6	4.75	4.75	4.75	4.75	4.6	4.6	4.6	4.6	4.6	4.6	4.6	4.6	4.6	4.6	4.6	4.6	4.6	2.45	2.45	2.45	2.45	2.45	2.45	2.45	2.45	2.45	2.45	2.45	2.45	2.61	2.61	2.61	2.61
A. ipatinguensis (IP)Pingo-d'Água CIC87	17.33	18.06	5.29	5.06	4.6	4.6	4.6	4.75	4.75	4.75	4.75	4.45	4.6	4.6	4.6	4.6	4.75	4.75	4.75	4.75	4.6	4.6	4.6	4.6	4.6	4.6	4.6	4.6	4.6	4.6	4.6	4.6	4.6	2.45	2.45	2.45	2.45	2.45	2.45	2.45	2.45	2.45	2.45	2.45	2.45	2.61	2.61	2.61	2.61
A. ipatinguensis (IP) Pingo-d'Água CIC125	17.33	18.06	5.37	5.14	4.68	4.68	4.68	4.83	4.83	4.83	4.83	4.52	4.68	4.68	4.68	4.68	4.83	4.83	4.83	4.83	4.68	4.68	4.68	4.68	4.68	4.68	4.68	4.68	4.68	4.68	4.68	4.68	4.68	2.38	2.38	2.38	2.38	2.38	2.38	2.38	2.38	2.38	2.38	2.38	2.38	2.53	2.53	2.53	2.53
A. ipatinguensis (IP) Pingo-d'Água CIC85	17.94	18.06	5.44	5.21	4.75	4.75	4.75	4.91	4.91	4.91	4.91	4.6	4.75	4.75	4.75	4.75	4.91	4.91	4.91	4.91	4.75	4.75	4.75	4.75	4.75	4.75	4.75	4.75	4.75	4.75	4.75	4.75	4.75	2.3	2.3	2.3	2.3	2.3	2.3	2.3	2.3	2.3	2.3	2.3	2.3	2.45	2.45	2.45	2.45
A. ipatinguensis (IP) Pedro de Canário CIC127	17.79	18.67	5.44	5.21	4.75	4.75	4.75	4.91	4.91	4.91	4.91	4.6	4.75	4.75	4.75	4.75	4.91	4.91	4.91	4.91	4.75	4.75	4.75	4.75	4.75	4.75	4.75	4.75	4.75	4.75	4.75	4.75	4.75	2.3	2.3	2.3	2.3	2.3	2.3	2.3	2.3	2.3	2.3	2.3	2.3	2.45	2.45	2.45	2.45
A. ipatinguensis (MA) Quarenta CIC283	17.79	18.52	5.6	5.37	4.91	4.91	4.91	5.06	5.06	5.06	5.06	4.75	4.91	4.91	4.91	4.91	5.06	5.06	5.06	5.06	4.91	4.91	4.91	4.91	4.91	4.91	4.91	4.91	4.91	4.91	4.91	4.91	4.91	2.45	2.45	2.45	2.45	2.45	2.45	2.45	2.45	2.45	2.45	2.45	2.45	2.61	2.61	2.61	2.61
A. ipatinguensis (CP) Rio Novo CIC131	17.79	18.52	5.29	5.06	4.6	4.6	4.6	4.75	4.75	4.75	4.75	4.45	4.6	4.6	4.6	4.6	4.75	4.75	4.75	4.75	4.6	4.6	4.6	4.6	4.6	4.6	4.6	4.6	4.6	4.6	4.6	4.6	4.6	2.15	2.15	2.15	2.15	2.15	2.15	2.15	2.15	2.15	2.15	2.15	2.15	2.3	2.3	2.3	2.3
A. ipatinguensis (MA) Quarenta CIC282	17.48	18.52	5.29	5.06	4.6	4.6	4.6	4.75	4.75	4.75	4.75	4.45	4.6	4.6	4.6	4.6	4.75	4.75	4.75	4.75	4.6	4.6	4.6	4.6	4.6	4.6	4.6	4.6	4.6	4.6	4.6	4.6	4.6	2.15	2.15	2.15	2.15	2.15	2.15	2.15	2.15	2.15	2.15	2.15	2.15	2.3	2.3	2.3	2.3
A. ipatinguensis (CP) São Mateus CIC161	17.64	18.21	5.29	5.06	4.6	4.6	4.6	4.75	4.75	4.75	4.75	4.45	4.6	4.6	4.6	4.6	4.75	4.75	4.75	4.75	4.6	4.6	4.6	4.6	4.6	4.6	4.6	4.6	4.6	4.6	4.6	4.6	4.6	2.15	2.15	2.15	2.15	2.15	2.15	2.15	2.15	2.15	2.15	2.15	2.15	2.3	2.3	2.3	2.3
A. ipatinguensis (CP) Cristal do N CIC162	17.64	18.37	5.14	4.91	4.45	4.45	4.45	4.6	4.6	4.6	4.6	4.29	4.45	4.45	4.45	4.45	4.6	4.6	4.6	4.6	4.45	4.45	4.45	4.45	4.45	4.45	4.45	4.45	4.45	4.45	4.45	4.45	4.45	1.99	1.99	1.99	1.99	1.99	1.99	1.99	1.99	1.99	1.99	1.99	1.99	2.15	2.15	2.15	2.15
A. ipatinguensis (MA) Brejo CIC200	17.64	18.37	5.14	4.91	4.45	4.45	4.45	4.6	4.6	4.6	4.6	4.29	4.45	4.45	4.45	4.45	4.6	4.6	4.6	4.6	4.45	4.45	4.45	4.45	4.45	4.45	4.45	4.45	4.45	4.45	4.45	4.45	4.45	1.99	1.99	1.99	1.99	1.99	1.99	1.99	1.99	1.99	1.99	1.99	1.99	2.15	2.15	2.15	2.15
A. ipatinguensis (MA) Brejo CIC 202	17.64	18.37	5.14	4.91	4.45	4.45	4.45	4.6	4.6	4.6	4.6	4.29	4.45	4.45	4.45	4.45	4.6	4.6	4.6	4.6	4.45	4.45	4.45	4.45	4.45	4.45	4.45	4.45	4.45	4.45	4.45	4.45	4.45	1.99	1.99	1.99	1.99	1.99	1.99	1.99	1.99	1.99	1.99	1.99	1.99	2.15	2.15	2.15	2.15
A. ipatinguensis (MU) São Domingos CIC286	17.64	18.37	5.14	4.91	4.45	4.45	4.45	4.6	4.6	4.6	4.6	4.29	4.45	4.45	4.45	4.45	4.6	4.6	4.6	4.6	4.45	4.45	4.45	4.45	4.45	4.45	4.45	4.45	4.45	4.45	4.45	4.45	4.45	1.99	1.99	1.99	1.99	1.99	1.99	1.99	1.99	1.99	1.99	1.99	1.99	2.15	2.15	2.15	2.15
A. ipatinguensis (MU) São Domingos CIC287	17.64	18.37	5.14	4.91	4.45	4.45	4.45	4.6	4.6	4.6	4.6	4.29	4.45	4.45	4.45	4.45	4.6	4.6	4.6	4.6	4.45	4.45	4.45	4.45	4.45	4.45	4.45	4.45	4.45	4.45	4.45	4.45	4.45	1.99	1.99	1.99	1.99	1.99	1.99	1.99	1.99	1.99	1.99	1.99	1.99	2.15	2.15	2.15	2.15
A. ipatinguensis (MU) São Domingos CIC288	17.64	18.37	5.14	4.91	4.45	4.45	4.45	4.6	4.6	4.6	4.6	4.29	4.45	4.45	4.45	4.45	4.6	4.6	4.6	4.6	4.45	4.45	4.45	4.45	4.45	4.45	4.45	4.45	4.45	4.45	4.45	4.45	4.45	1.99	1.99	1.99	1.99	1.99	1.99	1.99	1.99	1.99	1.99	1.99	1.99	2.15	2.15	2.15	2.15
A. ipatinguensis (MU) São Domingos CIC289	17.64	18.37	5.14	4.91	4.45	4.45	4.45	4.6	4.6	4.6	4.6	4.29	4.45	4.45	4.45	4.45	4.6	4.6	4.6	4.6	4.45	4.45	4.45	4.45	4.45	4.45	4.45	4.45	4.45	4.45	4.45	4.45	4.45	1.99	1.99	1.99	1.99	1.99	1.99	1.99	1.99	1.99	1.99	1.99	1.99	2.15	2.15	2.15	2.15
A. ipatinguensis (MA) Rio de Janeiro CIC274	17.64	18.37	5.14	4.91	4.45	4.45	4.45	4.6	4.6	4.6	4.6	4.29	4.45	4.45	4.45	4.45	4.6	4.6	4.6	4.6	4.45	4.45	4.45	4.45	4.45	4.45	4.45	4.45	4.45	4.45	4.45	4.45	4.45	1.99	1.99	1.99	1.99	1.99	1.99	1.99	1.99	1.99	1.99	1.99	1.99	2.15	2.15	2.15	2.15
A. ipatinguensis (CP) Conçeição da Barra CIC130	17.48	18.37	5.14	4.91	4.45	4.45	4.45	4.6	4.6	4.6	4.6	4.29	4.45	4.45	4.45	4.45	4.6	4.6	4.6	4.6	4.45	4.45	4.45	4.45	4.45	4.45	4.45	4.45	4.45	4.45	4.45	4.45	4.45	1.99	1.99	1.99	1.99	1.99	1.99	1.99	1.99	1.99	1.99	1.99	1.99	2.15	2.15	2.15	2.15
A. ricani Morcego CIC326	17.48	18.21	4.68	3.53	3.53	3.53	3.53	3.99	3.99	3.99	3.99	3.83	3.99	3.99	3.99	3.99	3.99	3.99	3.99	3.99	3.83	3.83	3.83	3.83	3.83	3.83	3.83	3.83	3.83	3.83	3.83	3.83	3.83	4.6	4.6	4.6	4.6	4.6	4.6	4.6	4.6	4.6	4.6	4.6	4.6	4.45	4.45	4.45	4.45
A. ricani Morcego CIC323	16.26	18.21	4.68	3.53	3.53	3.53	3.53	3.99	3.99	3.99	3.99	3.83	3.99	3.99	3.99	3.99	3.99	3.99	3.99	3.99	3.83	3.83	3.83	3.83	3.83	3.83	3.83	3.83	3.83	3.83	3.83	3.83	3.83	4.6	4.6	4.6	4.6	4.6	4.6	4.6	4.6	4.6	4.6	4.6	4.6	4.45	4.45	4.45	4.45
A. cf canterai Aguapey 3322	15.8	16.99	4.06	3.68	3.22	3.22	3.22	3.37	3.37	3.37	3.37	3.22	3.37	3.37	3.37	3.37	3.37	3.37	3.37	3.37	3.22	3.22	3.22	3.22	3.22	3.22	3.22	3.22	3.22	3.22	3.22	3.22	3.22	4.14	4.14	4.14	4.14	4.14	4.14	4.14	4.14	4.14	4.14	4.14	4.14	4.29	4.29	4.29	4.29
A. canterai Ceibal 4015	15.8	16.53	4.22	3.99	3.53	3.53	3.53	3.68	3.68	3.68	3.68	3.53	3.68	3.68	3.68	3.68	3.68	3.68	3.68	3.68	3.53	3.53	3.53	3.53	3.53	3.53	3.53	3.53	3.53	3.53	3.53	3.53	3.53	4.14	4.14	4.14	4.14	4.14	4.14	4.14	4.14	4.14	4.14	4.14	4.14	4.29	4.29	4.29	4.29
A. canterai Ceibal 3911	15.8	16.53	4.22	3.99	3.53	3.53	3.53	3.68	3.68	3.68	3.68	3.53	3.68	3.68	3.68	3.68	3.68	3.68	3.68	3.68	3.53	3.53	3.53	3.53	3.53	3.53	3.53	3.53	3.53	3.53	3.53	3.53	3.53	4.14	4.14	4.14	4.14	4.14	4.14	4.14	4.14	4.14	4.14	4.14	4.14	4.29	4.29	4.29	4.29
A. canterai Ceibal 3972	15.8	16.53	4.22	3.99	3.53	3.53	3.53	3.68	3.68	3.68	3.68	3.53	3.68	3.68	3.68	3.68	3.68	3.68	3.68	3.68	3.53	3.53	3.53	3.53	3.53	3.53	3.53	3.53	3.53	3.53	3.53	3.53	3.53	4.14	4.14	4.14	4.14	4.14	4.14	4.14	4.14	4.14	4.14	4.14	4.14	4.29	4.29	4.29	4.29
A. canterai Chuy 4014	15.8	16.53	4.22	3.99	3.53	3.53	3.53	3.68	3.68	3.68	3.68	3.53	3.68	3.68	3.68	3.68	3.68	3.68	3.68	3.68	3.53	3.53	3.53	3.53	3.53	3.53	3.53	3.53	3.53	3.53	3.53	3.53	3.53	4.14	4.14	4.14	4.14	4.14	4.14	4.14	4.14	4.14	4.14	4.14	4.14	4.29	4.29	4.29	4.29
A. canterai Negro 4079	15.8	16.53	4.22	3.99	3.53	3.53	3.53	3.68	3.68	3.68	3.68	3.53	3.68	3.68	3.68	3.68	3.68	3.68	3.68	3.68	3.53	3.53	3.53	3.53	3.53	3.53	3.53	3.53	3.53	3.53	3.53	3.53	3.53	4.14	4.14	4.14	4.14	4.14	4.14	4.14	4.14	4.14	4.14	4.14	4.14	4.29	4.29	4.29	4.29
A. canterai Centurión 8106	15.95	16.53	4.22	3.99	3.53	3.53	3.53	3.68	3.68	3.68	3.68	3.53	3.68	3.68	3.68	3.68	3.68	3.68	3.68	3.68	3.53	3.53	3.53	3.53	3.53	3.53	3.53	3.53	3.53	3.53	3.53	3.53	3.53	4.14	4.14	4.14	4.14	4.14	4.14	4.14	4.14	4.14	4.14	4.14	4.14	4.29	4.29	4.29	4.29
A. canterai Ceibal 3973	16.87	16.68	4.37	4.14	3.68	3.68	3.68	3.83	3.83	3.83	3.83	3.68	3.83	3.83	3.83	3.83	3.83	3.83	3.83	3.83	3.68	3.68	3.68	3.68	3.68	3.68	3.68	3.68	3.68	3.68	3.68	3.68	3.68	4.29	4.29	4.29	4.29	4.29	4.29	4.29	4.29	4.29	4.29	4.29	4.29	4.45	4.45	4.45	4.45
A. facetus El Pinar 3950	17.02	17.6	3.14	2.61	2.45	2.45	2.45	2.61	2.61	2.61	2.61	2.3	2.45	2.45	2.45	2.45	2.61	2.61	2.61	2.61	2.45	2.45	2.45	2.45	2.45	2.45	2.45	2.45	2.45	2.45	2.45	2.45	2.45	3.07	3.07	3.07	3.07	3.07	3.07	3.07	3.07	3.07	3.07	3.07	3.07	3.22	3.22	3.22	3.22
A. facetus JX111681 UNMDPT_0312	17.02	17.75	3.45	2.91	2.76	2.76	2.76	2.91	2.91	2.91	2.91	2.61	2.76	2.76	2.76	2.76	2.91	2.91	2.91	2.91	2.76	2.76	2.76	2.76	2.76	2.76	2.76	2.76	2.76	2.76	2.76	2.76	2.76	3.53	3.53	3.53	3.53	3.53	3.53	3.53	3.53	3.53	3.53	3.53	3.53	3.68	3.68	3.68	3.68
A. facetus JX111683 UNMDPT_0315	17.02	17.75	3.45	2.91	2.76	2.76	2.76	2.91	2.91	2.91	2.91	2.61	2.76	2.76	2.76	2.76	2.91	2.91	2.91	2.91	2.76	2.76	2.76	2.76	2.76	2.76	2.76	2.76	2.76	2.76	2.76	2.76	2.76	3.53	3.53	3.53	3.53	3.53	3.53	3.53	3.53	3.53	3.53	3.53	3.53	3.68	3.68	3.68	3.68
A. facetus JX111684 UNMDPT 0311	17.02	17.75	3.45	2.91	2.76	2.76	2.76	2.91	2.91	2.91	2.91	2.61	2.76	2.76	2.76	2.76	2.91	2.91	2.91	2.91	2.76	2.76	2.76	2.76	2.76	2.76	2.76	2.76	2.76	2.76	2.76	2.76	2.76	3.53	3.53	3.53	3.53	3.53	3.53	3.53	3.53	3.53	3.53	3.53	3.53	3.68	3.68	3.68	3.68
A. facetus JX111687 UNMDPT 0314	17.02	17.75	3.45	2.91	2.76	2.76	2.76	2.91	2.91	2.91	2.91	2.61	2.76	2.76	2.76	2.76	2.91	2.91	2.91	2.91	2.76	2.76	2.76	2.76	2.76	2.76	2.76	2.76	2.76	2.76	2.76	2.76	2.76	3.53	3.53	3.53	3.53	3.53	3.53	3.53	3.53	3.53	3.53	3.53	3.53	3.68	3.68	3.68	3.68
A. facetus JX111688 UNMDPT0360	17.02	17.75	3.45	2.91	2.76	2.76	2.76	2.91	2.91	2.91	2.91	2.61	2.76	2.76	2.76	2.76	2.91	2.91	2.91	2.91	2.76	2.76	2.76	2.76	2.76	2.76	2.76	2.76	2.76	2.76	2.76	2.76	2.76	3.53	3.53	3.53	3.53	3.53	3.53	3.53	3.53	3.53	3.53	3.53	3.53	3.68	3.68	3.68	3.68
A. facetus JX111689UNMDPT 0359	17.02	17.75	3.45	2.91	2.76	2.76	2.76	2.91	2.91	2.91	2.91	2.61	2.76	2.76	2.76	2.76	2.91	2.91	2.91	2.91	2.76	2.76	2.76	2.76	2.76	2.76	2.76	2.76	2.76	2.76	2.76	2.76	2.76	3.53	3.53	3.53	3.53	3.53	3.53	3.53	3.53	3.53	3.53	3.53	3.53	3.68	3.68	3.68	3.68
A. facetus JX111690UNMDPT 0358	17.02	17.75	3.45	2.91	2.76	2.76	2.76	2.91	2.91	2.91	2.91	2.61	2.76	2.76	2.76	2.76	2.91	2.91	2.91	2.91	2.76	2.76	2.76	2.76	2.76	2.76	2.76	2.76	2.76	2.76	2.76	2.76	2.76	3.53	3.53	3.53	3.53	3.53	3.53	3.53	3.53	3.53	3.53	3.53	3.53	3.68	3.68	3.68	3.68
A. facetus JX111691 UNMDPT 0313	17.33	17.75	3.45	2.91	2.76	2.76	2.76	2.91	2.91	2.91	2.91	2.61	2.76	2.76	2.76	2.76	2.91	2.91	2.91	2.91	2.76	2.76	2.76	2.76	2.76	2.76	2.76	2.76	2.76	2.76	2.76	2.76	2.76	3.53	3.53	3.53	3.53	3.53	3.53	3.53	3.53	3.53	3.53	3.53	3.53	3.68	3.68	3.68	3.68
A. facetus Cuareim 3927	17.18	18.06	3.14	2.61	2.45	2.45	2.45	2.61	2.61	2.61	2.61	2.3	2.45	2.45	2.45	2.45	2.61	2.61	2.61	2.61	2.45	2.45	2.45	2.45	2.45	2.45	2.45	2.45	2.45	2.45	2.45	2.45	2.45	3.53	3.53	3.53	3.53	3.53	3.53	3.53	3.53	3.53	3.53	3.53	3.53	3.68	3.68	3.68	3.68
A. facetus Maldonado 4958	17.18	17.91	3.3	2.76	2.61	2.61	2.61	2.76	2.76	2.76	2.76	2.45	2.61	2.61	2.61	2.61	2.76	2.76	2.76	2.76	2.61	2.61	2.61	2.61	2.61	2.61	2.61	2.61	2.61	2.61	2.61	2.61	2.61	3.37	3.37	3.37	3.37	3.37	3.37	3.37	3.37	3.37	3.37	3.37	3.37	3.53	3.53	3.53	3.53
A. facetus Maldonado 4514	17.18	17.91	3.3	2.76	2.61	2.61	2.61	2.76	2.76	2.76	2.76	2.45	2.61	2.61	2.61	2.61	2.76	2.76	2.76	2.76	2.61	2.61	2.61	2.61	2.61	2.61	2.61	2.61	2.61	2.61	2.61	2.61	2.61	3.37	3.37	3.37	3.37	3.37	3.37	3.37	3.37	3.37	3.37	3.37	3.37	3.53	3.53	3.53	3.53
A. facetus Maldonado 4957	17.18	17.91	3.3	2.76	2.61	2.61	2.61	2.76	2.76	2.76	2.76	2.45	2.61	2.61	2.61	2.61	2.76	2.76	2.76	2.76	2.61	2.61	2.61	2.61	2.61	2.61	2.61	2.61	2.61	2.61	2.61	2.61	2.61	3.37	3.37	3.37	3.37	3.37	3.37	3.37	3.37	3.37	3.37	3.37	3.37	3.53	3.53	3.53	3.53
A. facetus JX111682 UNMDPT 0499	17.18	17.91	3.3	2.76	2.61	2.61	2.61	2.76	2.76	2.76	2.76	2.45	2.61	2.61	2.61	2.61	2.76	2.76	2.76	2.76	2.61	2.61	2.61	2.61	2.61	2.61	2.61	2.61	2.61	2.61	2.61	2.61	2.61	3.37	3.37	3.37	3.37	3.37	3.37	3.37	3.37	3.37	3.37	3.37	3.37	3.53	3.53	3.53	3.53
A. facetus JX111685 UNMDPT 0500	17.18	17.91	3.3	2.76	2.61	2.61	2.61	2.76	2.76	2.76	2.76	2.45	2.61	2.61	2.61	2.61	2.76	2.76	2.76	2.76	2.61	2.61	2.61	2.61	2.61	2.61	2.61	2.61	2.61	2.61	2.61	2.61	2.61	3.37	3.37	3.37	3.37	3.37	3.37	3.37	3.37	3.37	3.37	3.37	3.37	3.53	3.53	3.53	3.53
A. facetus JX111686 UNMDPT 0501	17.18	17.91	3.3	2.76	2.61	2.61	2.61	2.76	2.76	2.76	2.76	2.45	2.61	2.61	2.61	2.61	2.76	2.76	2.76	2.76	2.61	2.61	2.61	2.61	2.61	2.61	2.61	2.61	2.61	2.61	2.61	2.61	2.61	3.37	3.37	3.37	3.37	3.37	3.37	3.37	3.37	3.37	3.37	3.37	3.37	3.53	3.53	3.53	3.53
A. facetus KJ552359 Ex70H12	17.18	17.91	3.3	2.76	2.61	2.61	2.61	2.76	2.76	2.76	2.76	2.45	2.61	2.61	2.61	2.61	2.76	2.76	2.76	2.76	2.61	2.61	2.61	2.61	2.61	2.61	2.61	2.61	2.61	2.61	2.61	2.61	2.61	3.37	3.37	3.37	3.37	3.37	3.37	3.37	3.37	3.37	3.37	3.37	3.37	3.53	3.53	3.53	3.53
A. facetus KJ552539 Ex69H12	16.87	17.91	3.3	2.76	2.61	2.61	2.61	2.76	2.76	2.76	2.76	2.45	2.61	2.61	2.61	2.61	2.76	2.76	2.76	2.76	2.61	2.61	2.61	2.61	2.61	2.61	2.61	2.61	2.61	2.61	2.61	2.61	2.61	3.37	3.37	3.37	3.37	3.37	3.37	3.37	3.37	3.37	3.37	3.37	3.37	3.53	3.53	3.53	3.53
A. sanguineus Papanduva CIC198	16.87	17.6	3.91	3.99	3.53	3.53	3.53	3.37	3.37	3.37	3.37	3.53	3.68	3.68	3.68	3.68	3.68	3.68	3.68	3.68	3.53	3.53	3.53	3.53	3.53	3.53	3.53	3.53	3.53	3.53	3.53	3.53	3.53	2.91	2.91	2.91	2.91	2.91	2.91	2.91	2.91	2.91	2.91	2.91	2.91	3.07	3.07	3.07	3.07
A. sanguineus Cubatão MCP40635(e6)	16.87	17.6	3.91	3.99	3.53	3.53	3.53	3.37	3.37	3.37	3.37	3.53	3.68	3.68	3.68	3.68	3.68	3.68	3.68	3.68	3.53	3.53	3.53	3.53	3.53	3.53	3.53	3.53	3.53	3.53	3.53	3.53	3.53	2.91	2.91	2.91	2.91	2.91	2.91	2.91	2.91	2.91	2.91	2.91	2.91	3.07	3.07	3.07	3.07
A. sanguineus Cubatão MCP40635(e7)	16.72	17.6	3.91	3.99	3.53	3.53	3.53	3.37	3.37	3.37	3.37	3.53	3.68	3.68	3.68	3.68	3.68	3.68	3.68	3.68	3.53	3.53	3.53	3.53	3.53	3.53	3.53	3.53	3.53	3.53	3.53	3.53	3.53	2.91	2.91	2.91	2.91	2.91	2.91	2.91	2.91	2.91	2.91	2.91	2.91	3.07	3.07	3.07	3.07
A. ribeirae Pedrode Toledo CIC189	15.8	17.45	4.37	3.99	3.83	3.83	3.83	3.99	3.99	3.99	3.99	3.83	3.99	3.99	3.99	3.99	3.99	3.99	3.99	3.99	3.83	3.83	3.83	3.83	3.83	3.83	3.83	3.83	3.83	3.83	3.83	3.83	3.83	3.22	3.22	3.22	3.22	3.22	3.22	3.22	3.22	3.22	3.22	3.22	3.22	3.37	3.37	3.37	3.37
A. tembe BOLD DSFRE200	15.8	16.53	7.29	6.75	6.9	6.9	6.9	6.6	6.6	6.6	6.6	6.75	6.6	6.6	6.6	6.6	6.75	6.75	6.75	6.75	6.6	6.6	6.6	6.6	6.6	6.6	6.6	6.6	6.6	6.6	6.6	6.6	6.6	8.44	8.44	8.44	8.44	8.44	8.44	8.44	8.44	8.44	8.44	8.44	8.44	8.28	8.28	8.28	8.28
A. tembe BOLD DSFRE330	16.1	16.53	7.29	6.75	6.9	6.9	6.9	6.6	6.6	6.6	6.6	6.75	6.6	6.6	6.6	6.6	6.75	6.75	6.75	6.75	6.6	6.6	6.6	6.6	6.6	6.6	6.6	6.6	6.6	6.6	6.6	6.6	6.6	8.44	8.44	8.44	8.44	8.44	8.44	8.44	8.44	8.44	8.44	8.44	8.44	8.28	8.28	8.28	8.28
A. scitulus 121	16.1	16.83	6.37	6.29	6.13	6.13	6.13	5.67	5.67	5.67	5.67	5.67	5.83	5.83	5.83	5.83	5.98	5.98	5.98	5.98	5.83	5.83	5.83	5.83	5.83	5.83	5.83	5.83	5.83	5.83	5.83	5.83	5.83	5.83	5.83	5.83	5.83	5.83	5.83	5.83	5.83	5.83	5.83	5.83	5.83	5.67	5.67	5.67	5.67
A. scitulus 3321	16.1	16.83	6.37	6.29	6.13	6.13	6.13	5.67	5.67	5.67	5.67	5.67	5.83	5.83	5.83	5.83	5.98	5.98	5.98	5.98	5.83	5.83	5.83	5.83	5.83	5.83	5.83	5.83	5.83	5.83	5.83	5.83	5.83	5.83	5.83	5.83	5.83	5.83	5.83	5.83	5.83	5.83	5.83	5.83	5.83	5.67	5.67	5.67	5.67
A. scitulus 4051	16.1	16.83	6.37	6.29	6.13	6.13	6.13	5.67	5.67	5.67	5.67	5.67	5.83	5.83	5.83	5.83	5.98	5.98	5.98	5.98	5.83	5.83	5.83	5.83	5.83	5.83	5.83	5.83	5.83	5.83	5.83	5.83	5.83	5.83	5.83	5.83	5.83	5.83	5.83	5.83	5.83	5.83	5.83	5.83	5.83	5.67	5.67	5.67	5.67
A. scitulus 4858	18.56	16.83	6.37	6.29	6.13	6.13	6.13	5.67	5.67	5.67	5.67	5.67	5.83	5.83	5.83	5.83	5.98	5.98	5.98	5.98	5.83	5.83	5.83	5.83	5.83	5.83	5.83	5.83	5.83	5.83	5.83	5.83	5.83	5.83	5.83	5.83	5.83	5.83	5.83	5.83	5.83	5.83	5.83	5.83	5.83	5.67	5.67	5.67	5.67
A. angiru RioJacutinga CIC330	18.56	18.56	9.89	9.82	9.36	9.36	9.36	9.2	9.2	9.2	9.2	9.2	9.36	9.36	9.36	9.36	9.51	9.51	9.51	9.51	9.36	9.36	9.36	9.36	9.36	9.36	9.36	9.36	9.36	9.36	9.36	9.36	9.36	9.2	9.2	9.2	9.2	9.2	9.2	9.2	9.2	9.2	9.2	9.2	9.2	8.9	8.9	8.9	8.9
[truncated: 68 more columns]
